# Supplementary material for: Livestock-Associated Methicillin Resistant and Methicillin Susceptible Staphylococcus aureus Sequence Type (CC)1 in European Farmed Animals: High Genetic Relatedness of Isolates from Italian Cattle Herds and Humans
Source: PLoS One. 2015 Aug 31;10(8):e0137143. doi: 10.1371/journal.pone.0137143 (PMC4556339; doi:10.1371/journal.pone.0137143)
Supplement: S1 Table — Legend: #: Ambiguous result. (XLS) [file pone.0137143.s001.xls]

## Sheet: Foglio1
ID IZSLT	Year	Host	Production	Country of Origin	spa-type	ST	CC	MRSA/MSSA	PFGE profile	SCCmec	blaZ	PVL	lukF-PV(P83)-Luk M	tet(K)	tet(M)	aphA3	sat	erm(A)	erm(B)	erm(C)	vgaA	sak	scn	sea	bap	vwb(consensus)	vwb(COL+MW2)	Ciprofloxacin R	Summary positivity selected genes	Resistance Pattern	Chloramphenicol (MIC value)	Ciprofloxacin (MIC value)	Gentamicin (MIC value)	Kanamycin (MIC value)	Streptomycin (MIC value)	Sulfamethoxazole (MIC value)	Tetracycline (MIC value)	Trimethoprim (MIC value)	Cefoxitin (MIC value)	Clindamycin (MIC value)	Erythromycin (MIC value)	Fusidic acid (MIC value)	Linezolid (MIC value)	Mupirocin (MIC value)	Penicillin (MIC value)	Rifampicin (MIC value)	Tiamulin (MIC value)	Vancomycin (MIC value)	Quinupristin/dalfopristin
56824-18	2011	Bovine	dairy	Italy	t127	1	1	MRSA	AV	IVa(2B)	positive	negative	negative	positive	negative	positive	positive	negative	negative	positive	negative	negative	negative	negative	negative	positive	positive	negative	MRSA (mecA); agrIII (total); mecA; delta_mecR; ccrA-2; ccrB-2; blaZ; erm(C); aphA3; sat; tet(K); seh; lukF; lukS; lukS (ST22+ST45); hlgA; lukD; lukE	KAN, STR, TET, FOX, ERY, PEN	S (4)	S (1)	S (1)	R (64)	R (>32)	S (64)	R (>16)	S (2)	R (8)	S (0,12)	R (>8)	S (0,5)	S (1)	S (0,5)	R (1)	S (0,016)	S (0,5)	S (1)	S (0,5)
91555-5	2009	Bovine	dairy	Italy	t127	1	1	MRSA	AS	IVa(2B)	positive	negative	negative	positive	negative	positive	positive	negative	negative	positive	negative	positive	positive	negative	negative	positive	positive	negative	MRSA (mecA); agrIII (total); mecA; delta_mecR; ccrA-2; ccrB-2; blaZ; erm(C); aphA3; sat; tet(K); seh; lukF; lukS; lukS (ST22+ST45); hlgA; lukD; lukE; sak; scn	KAN, STR, TET, FOX, ERY, PEN	S (8)	S (0,25)	S (1)	R (>64)	R (>32)	S (64)	R (>16)	S (2)	R (16)	S (0,12)	R (>8)	S (0,5)	S (2)	S (0,5)	R (>2)	S (0,016)	S (0,5)	S (1)	S (0,5)
56824-28	2011	Bovine	dairy	Italy	t127	1	1	MRSA	AR	IVa(2B)	positive	negative	negative	negative	negative	positive	positive	negative	negative	positive	negative	negative	negative	negative	negative	positive	positive	negative	MRSA (mecA); agrIII (total); mecA; delta_mecR; ccrA-2; ccrB-2; blaZ; erm(C); aphA3; sat; seh; lukF; lukS; hlgA; lukD; lukE	KAN, STR, FOX, ERY, PEN	S (8)	S (0,25)	S (1)	R (>64)	R (>32)	S (64)	S (0,5)	S (2)	R (16)	S (0,12)	R (>8)	S (0,5)	S (2)	S (0,5)	R (>2)	S (0,016)	S (0,5)	S (1)	S (0,5)
15201	2008	Bovine	dairy	Italy	t127	1	1	MRSA	AS	IVa(2B)	positive	negative	negative	positive	negative	positive	positive	negative	negative	negative	negative	positive	negative	negative	negative	positive	positive	negative	MRSA (mecA); agrIII (total); mecA; delta_mecR; ccrA-2; ccrB-2; blaZ; aphA3; sat; tet(K); seh; lukF; lukS; lukS (ST22+ST45); lukD; lukE; sak	KAN, STR, TET, FOX, PEN	S (8)	S (0,25)	S (1)	R (>64)	R (>32)	S (64)	R (>16)	S (2)	R (16)	S (0,12)	S (0,5)	S (0,5)	S (2)	S (0,5)	R (>2)	S (0,016)	S (0,5)	S (1)	S (0,5)
68482	2009	Bovine	dairy	Italy	t127	1	1	MRSA	AL	IVa(2B)	positive	negative	negative	positive	negative	positive	positive	negative	negative	positive	negative	negative	negative	negative	negative	positive	positive	positive	MRSA (mecA); agrIII (total); mecA; delta_mecR; ccrA-2; ccrB-2; blaZ; erm(C); aphA3; sat; tet(K); seh; lukF; lukS; lukS (ST22+ST45); hlgA; lukD; lukE	CIP, KAN, STR, TET, TRI, FOX, ERY, PEN	S (16)	R (2)	S (1)	R (>64)	R (>32)	S (64)	R (>16)	R (16)	R (16)	S (0,12)	R (>8)	S (0,5)	S (4)	S (0,5)	R (>2)	S (0,016)	S (2)	S (1)	S (1)
35048	2010	Bovine	dairy	Italy	t127	1	1	MRSA	AS	IVa(2B)	positive	negative	positive	positive	negative	positive	positive	negative	negative	positive	negative	positive	positive	negative	negative	positive	positive	negative	MRSA (mecA); agrIII (total); mecA; delta_mecR; ccrA-2; ccrB-2; blaZ; erm(C); aphA3; sat; tet(K); seh; lukF; lukS; lukS (ST22+ST45); hlgA; lukF-PV (P83); lukD; lukE; sak; scn	KAN, STR, TET, TRI, FOX, ERY, PEN	S (8)	S (0,25)	S (2)	R (>64)	R (>32)	S (64)	R (16)	R (4)	R (16)	S (0,12)	R (>8)	S (0,5)	S (2)	S (0,5)	R (>2)	S (0,016)	S (1)	S (1)	S (0,5)
56824-30	2011	Bovine	dairy	Italy	t127	1	1	MRSA	AR	IVa(2B)	positive	negative	negative	negative	negative	positive	positive	negative	negative	positive	negative	negative	negative	negative	negative	positive	positive	negative	MRSA (mecA); agrIII (total); mecA; delta_mecR; ccrA-2; ccrB-2; blaZ; erm(C); aphA3; sat; seh; lukF; lukS; lukD; lukE	KAN, STR, TET, FOX, ERY, PEN	S (8)	S (0,25)	S (1)	R (>64)	R (>32)	S (64)	R (>16)	S (2)	R (16)	S (0,12)	R (>8)	S (0,5)	S (2)	S (0,5)	R (>2)	S (0,016)	S (1)	S (1)	S (0,5)
87807-17	2009	Bovine	dairy	Italy	t127	1	1	MRSA	AQ	IVa(2B)	positive	negative	negative	negative	negative	positive	positive	negative	negative	positive	negative	negative	negative	negative	negative	positive	positive	negative	MRSA (mecA); agrIII (total); mecA; delta_mecR; ccrA-2; ccrB-2; blaZ; erm(C); aphA3; sat; seh; lukF; lukS; lukD; lukE	KAN, STR, TET, FOX, ERY, PEN	S (8)	S (0,25)	S (1)	R (>64)	R (>32)	S (64)	R (>16)	S (2)	R (16)	S (0,12)	R (>8)	S (0,5)	S (2)	S (0,5)	R (>2)	S (0,016)	S (0,5)	S (1)	S (0,5)
87807-3	2009	Bovine	dairy	Italy	t127	1	1	MRSA	AU	IVa(2B)	positive	negative	negative	negative	negative	negative	negative	negative	negative	negative	negative	negative	negative	negative	negative	positive	positive	negative	MRSA (mecA); agrIII (total); mecA; delta_mecR; ccrA-2; ccrB-2; blaZ; seh; lukF; lukS; hlgA; lukD; lukE	FOX, PEN	S (8)	S (0,25)	S (1)	S (4)	S (4)	S (64)	S (0,5)	S (2)	R (8)	S (0,12)	S (0,5)	S (0,5)	S (2)	S (0,5)	R (>2)	S (0,016)	S (0,5)	S (1)	S (0,5)
81193-2	2011	Bovine	dairy	Italy	t127	1	1	MRSA	AS	IVa(2B&5)	positive	negative	negative	positive	negative	positive	positive	negative	negative	negative	negative	positive	positive	negative	negative	positive	positive	negative	MRSA (mecA); agrIII (total); mecA; delta_mecR; ccrA-2; ccrB-2; blaZ; aphA3; sat; tet(K); seh; lukF; lukS; lukS (ST22+ST45); hlgA; lukD; lukE; sak; scn	KAN, STR, TET, FOX, PEN	S (8)	S (0,25)	S (1)	R (>64)	R (>32)	S (64)	R (16)	S (2)	R (16)	S (0,12)	S (0,5)	S (0,5)	S (2)	S (0,5)	R (>2)	S (0,016)	S (1)	S (1)	S (0,5)
38626-3916	2011	Bovine	dairy	Italy	t127	1	1	MRSA	AS	IVa(2B&5)	positive	negative	negative	positive	negative	positive	positive	negative	negative	negative	negative	positive	positive	negative	negative	positive	positive	negative	MRSA (mecA); agrIII (total); mecA; delta_mecR; ccrA-2; ccrB-2; blaZ; aphA3; sat; tet(K); seh; lukF; lukS; lukS (ST22+ST45); hlgA; lukD; lukE; sak; scn	KAN, STR, TET, FOX, PEN	S (8)	S (0,25)	S (1)	R (>64)	R (>32)	S (64)	R (>16)	S (2)	R (16)	S (0,12)	S (0,5)	S (0,5)	S (2)	S (0,5)	R (>2)	S (0,016)	S (0,5)	S (1)	S (0,5)
39165-5	2011	Bovine	dairy	Italy	t127	1	1	MRSA	AS	IVa(2B&5)	positive	negative	negative	positive	negative	positive	positive	negative	negative	negative	negative	positive	positive	negative	negative	positive	positive	negative	MRSA (mecA); agrIII (total); mecA; delta_mecR; ccrA-2; ccrB-2; blaZ; aphA3; sat; tet(K); seh; lukF; lukS; lukS (ST22+ST45); hlgA; lukD; lukE; sak; scn	KAN, STR, TET, FOX, PEN	S (8)	S (0,5)	S (1)	R (>64)	R (>32)	S (64)	R (>16)	S (2)	R (>16)	S (0,12)	S (0,5)	S (0,5)	S (2)	S (0,5)	R (>2)	S (0,03)	S (1)	S (2)	S (0,5)
39165-4	2011	Bovine	dairy	Italy	t127	1	1	MRSA	AS	IVa(2B)	positive	negative	negative	positive	negative	positive	positive	negative	negative	negative	negative	positive	positive	negative	negative	positive	positive	negative	MRSA (mecA); agrIII (total); mecA; delta_mecR; ccrA-2; ccrB-2; blaZ; aphA3; sat; tet(K); seh; lukF; lukS; lukS (ST22+ST45); hlgA; lukD; lukE; sak; scn	KAN, STR, TET, FOX, PEN	S (8)	S (0,25)	S (1)	R (>64)	R (>32)	S (64)	R (>16)	S (2)	R (16)	S (0,12)	S (0,5)	S (0,5)	S (2)	S (0,5)	R (>2)	S (0,016)	S (1)	S (1)	S (0,5)
39165-3918	2011	Bovine	dairy	Italy	t127	1	1	MRSA	AS	IVa(2B&5)	positive	negative	negative	positive	negative	positive	positive	negative	negative	negative	negative	positive	positive	negative	negative	positive	positive	positive	MRSA (mecA); agrIII (total); mecA; delta_mecR; ccrA-2; ccrB-2; blaZ; aphA3; sat; tet(K); seh; lukF; lukS; lukS (ST22+ST45); hlgA; lukD; lukE; sak; scn	CIP, GEN, KAN, STR, TET, TRI, FOX, PEN, TML	S (8)	R (8)	R (4)	R (>64)	R (>32)	S (64)	R (>16)	R (4)	R (16)	S (0,12)	S (0,5)	S (0,5)	S (2)	S (0,5)	R (>2)	S (0,016)	R (>4)	S (2)	S (1)
39165-62	2011	Bovine	dairy	Italy	t127	1	1	MRSA	AQ	IVa(2B)	positive	negative	negative	positive	negative	positive	positive	negative	negative	negative	negative	positive	negative	negative	negative	positive	positive	negative	MRSA (mecA); agrIII (total); mecA; delta_mecR; ccrA-2; ccrB-2; blaZ; aphA3; sat; tet(K); seh; lukF; lukS; lukS (ST22+ST45); hlgA; lukD; lukE; sak	KAN, STR, TET, FOX, PEN	S (8)	S (0,5)	S (1)	R (>64)	R (>32)	S (64)	R (>16)	S (2)	R (>16)	S (0,12)	S (0,5)	S (0,5)	S (2)	S (0,5)	R (>2)	S (0,016)	S (1)	S (1)	S (0,5)
49679-4	2011	Bovine	dairy	Italy	t127	1	1	MRSA	AQ	IVa(2B&5)	positive	negative	negative	positive	negative	positive	positive	negative	negative	positive	negative	negative	negative	negative	negative	positive	positive	negative	MRSA (mecA); agrIII (total); mecA; delta_mecR; ccrA-2; ccrB-2; blaZ; erm(C); aphA3; sat; tet(K); seh; lukF; lukS; lukS (ST22+ST45); hlgA; lukD; lukE	GEN, KAN, STR, TET, FOX, ERY, PEN	S (8)	S (1)	R (4)	R (>64)	R (>32)	S (64)	R (>16)	S (2)	R (16)	S (0,12)	R (>8)	S (0,5)	S (2)	S (0,5)	R (>2)	S (0,016)	S (1)	S (1)	S (0,5)
58535-21	2011	Bovine	dairy	Italy	t127	1	1	MRSA	AT	IVa(2B&5)	positive	negative	negative	positive	negative	positive	positive	negative	negative	positive	negative	negative	negative	negative	negative	positive	positive	negative	MRSA (mecA); agrIII (total); mecA; delta_mecR; ccrA-2; ccrB-2; blaZ; erm(C); aphA3; sat; tet(K); seh; lukF; lukS; lukS (ST22+ST45); hlgA; lukD; lukE	KAN, STR, TET, FOX, ERY, PEN	S (8)	S (0,25)	S (1)	R (>64)	R (>32)	S (64)	R (>16)	S (2)	R (16)	S (0,12)	R (>8)	S (0,5)	S (2)	S (0,5)	R (>2)	S (0,016)	S (0,5)	S (1)	S (0,5)
58738-10	2011	Bovine	dairy	Italy	t127	1	1	MRSA	AQ	IVa(2B&5)	positive	negative	negative	positive	negative	positive	positive	negative	negative	positive	negative	negative	negative	negative	negative	positive	positive	negative	MRSA (mecA); agrIII (total); mecA; delta_mecR; ccrA-2; ccrB-2; blaZ; erm(C); aphA3; sat; tet(K); seh; lukF; lukS; lukS (ST22+ST45); hlgA; lukD; lukE	KAN, STR, TET, FOX, ERY, PEN	S (8)	S (0,25)	S (1)	R (>64)	R (>32)	S (64)	R (>16)	S (2)	R (8)	S (0,12)	R (>8)	S (0,5)	S (2)	S (0,5)	R (>2)	S (0,016)	S (0,5)	S (1)	S (0,5)
7808-1	2008	Swine	finishing	Italy	t127	1	1	MRSA	AB	V(5C2)	positive	negative	negative	negative	positive	negative	negative	negative	negative	positive	positive	negative	negative	negative	negative	positive	positive	positive	MRSA (mecA); agrIII (total); mecA; delta_mecR; blaZ; erm(C); vga(A) (BM 3327); aadD; tet(M); seh; lukF; lukS; lukS (ST22+ST45); hlgA; lukD; lukE	CIP, STR, TET, TRI, CLI, ERY, PEN, TML, SYN	S (8)	R (>8)	S (2)	S (4)	R (32)	S (64)	R (>16)	R (>32)	S (4)	R (>4)	R (>8)	S (0,5)	S (1)	S (0,5)	R (>2)	S (0,016)	R (>4)	S (1)	R (4)
12778-2	2008	Swine	finishing	Italy	t127	1	1	MRSA	V	V(5C2)	negative	negative	negative	negative	negative	negative	negative	negative	negative	positive	positive	negative	negative	negative	negative	positive	positive	positive	MRSA (mecA); agrIII (total); mecA; ccrC (85-2082); erm(C); vga(A) (BM 3327); seh; lukF; lukS; lukS (ST22+ST45); lukD; lukE	CIP, CLI, ERY, TML, SYN	S (8)	R (4)	S (1)	S (4)	S (4)	S (64)	S (2)	S (2)	S (4)	R (>4)	R (>8)	S (0,5)	S (2)	S (0,5)	R (0,5)	S (0,016)	R (>4)	S (1)	R (4)
17931-6	2008	Swine	finishing	Italy	t127	1	1	MRSA	P	V(5C2)	negative	negative	negative	positive	negative	negative	negative	positive	negative	positive	negative	negative	negative	negative	negative	positive	positive	positive	MRSA (mecA); agrIII (total); mecA; ccrC (85-2082); erm(A); erm(C); aacA-aphD; dfrS1; tet(K); qacC (total); seh; lukF; lukS; lukS (ST22+ST45); hlgA; lukD; lukE	CIP, GEN, KAN, TET, TRI, FOX, CLI, ERY, PEN	S (8)	R (8)	R (>16)	R (>64)	S (4)	S (64)	R (>16)	R (>32)	R (16)	R (>4)	R (>8)	S (0,5)	S (1)	S (0,5)	R (0,25)	S (0,016)	S (0,5)	S (1)	S (1)
22845-1	2008	Swine	finishing	Italy	t127	1	1	MRSA	O	V(5C2)	positive	negative	negative	positive	negative	negative	negative	positive	negative	positive	positive	negative	negative	negative	negative	positive	positive	negative	MRSA (mecA); agrIII (total); mecA; ccrC (85-2082); blaZ; erm(A); erm(C); vga(A) (BM 3327); aadD; tet(K); seh; lukF; lukS; lukD; lukE	STR, SMX, TET, TRI, FOX, CLI, PEN, TML, SYN	S (8)	S (0,25)	S (1)	S (4)	R (>32)	R (>512)	R (>16)	R (>32)	R (8)	R (1)	S (0,25)	S (0,5)	S (1)	S (0,5)	R (>2)	S (0,016)	R (>4)	S (1)	R (2)
6665-6	2008	Swine	finishing	Italy	t127	1	1	MRSA	V	V(5C2)	negative	negative	negative	negative	negative	negative	negative	positive	negative	positive	negative	negative	negative	negative	negative	positive	positive	positive	MRSA (mecA); agrIII (total); mecA; ccrC (85-2082); erm(A); erm(C); seh; lukF; lukS; lukS (ST22+ST45); hlgA; lukD; lukE	CIP, STR, TET, FOX, CLI, ERY, PEN, SYN	S (8)	R (8)	S (1)	S (4)	R (>32)	S (64)	R (>16)	S (2)	R (>16)	R (>4)	R (>8)	S (0,5)	S (1)	S (0,5)	R (2)	S (0,016)	S (0,5)	S (1)	R (2)
6668-4	2008	Swine	finishing	Italy	t127	1	1	MRSA	V	V(5C2)	negative	negative	negative	positive	negative	negative	negative	positive	negative	positive	negative	negative	negative	negative	negative	positive	positive	positive	MRSA (mecA); agrIII (total); mecA; ccrC (85-2082); erm(A); erm(C); aacA-aphD; aadD; tet(K); qacC (total); seh; lukF; lukS; lukS (ST22+ST45); hlgA; lukD; lukE	CIP, GEN, KAN, STR, TET, FOX, CLI, ERY, PEN, SYN	S (8)	R (8)	R (>16)	R (>64)	R (>32)	S (64)	R (>16)	S (2)	R (16)	R (>4)	R (>8)	S (0,5)	S (2)	S (0,5)	R (0,5)	S (0,016)	S (0,5)	S (1)	R (2)
4350-60	2012	Swine	finishing	Italy	t127	1	1	MRSA	N	V(5C2)	positive	negative	negative	positive	negative	negative	negative	negative	negative	negative	positive	negative	negative	negative	negative	positive	positive	positive	MRSA (mecA); agrIII (total); mecA; ccrC (85-2082); blaZ; vga(A) (BM 3327); tet(K); seh; lukF; lukS; lukD; lukE	CIP, TET, FOX, CLI, PEN, TML	S (8)	R (>8)	S (1)	S (4)	S (4)	S (64)	R (>16)	S (2)	R (16)	R (0,5)	S (0,5)	S (0,5)	S (2)	S (0,5)	R (>2)	S (0,016)	R (>4)	S (1)	S (1)
55864-23	2011	Swine	breeding/ finishing	Italy	t127	1	1	MRSA	T	V(5C2)	positive	negative	negative	positive	negative	negative	negative	positive	negative	positive	negative	negative	negative	negative	negative	positive	positive	positive	MRSA (mecA); agrIII (total); mecA; ccrC (85-2082); blaZ; erm(A); erm(C); aacA-aphD; tet(K); cfr; fexA; seh; lukF; lukS; lukS (ST22+ST45); lukD; lukE	CHL, CIP, GEN, KAN, TET, FOX, CLI, ERY, PEN	R (>64)	R (8)	R (>16)	R (>64)	S (4)	S (64)	R (>16)	S (2)	R (16)	R (>4)	R (>8)	S (0,5)	S (1)	S (0,5)	R (>2)	S (0,016)	S (0,5)	S (1)	S (1)
35844-18	2011	Swine	finishing	Italy	t127	1	1	MRSA	M	V(5C2)	positive	negative	negative	positive	negative	negative	negative	positive	negative	positive	positive	negative	negative	negative	negative	positive	positive	positive	MRSA (mecA); agrIII (total); mecA; ccrC (85-2082); blaZ; erm(A); erm(C); vga(A) (BM 3327); aadD; dfrS1; tet(K); cat (total); seh; lukF; lukS; lukS (ST22+ST45); hlgA; lukD; lukE	CHL, CIP, TET, TRI, FOX, CLI, ERY, PEN, TML, SYN	R (64)	R (8)	S (1)	S (8)	S (8)	S (64)	R (>16)	R (>32)	R (16)	R (>4)	R (>8)	S (0,5)	S (2)	S (0,5)	R (>2)	S (0,016)	R (>4)	S (1)	R (2)
27999-33	2011	Swine	breeding/ finishing	Italy	t127	1	1	MRSA	L	V(5C2)	negative	negative	negative	negative	negative	negative	negative	positive	negative	positive	positive	negative	negative	negative	negative	positive	positive	positive	MRSA (mecA); agrIII (total); mecA; ccrC (85-2082); erm(A); erm(C); vga(A) (BM 3327); dfrS1; cat (total); seh; lukF; lukS; lukS (ST22+ST45); hlgA; lukD; lukE	CHL, CIP, TRI, FOX, CLI, ERY, TML, SYN	R (64)	R (>8)	S (1)	S (4)	S (4)	S (64)	S (0,5)	R (>32)	R (>16)	R (>4)	R (>8)	S (0,5)	S (2)	S (0,5)	S (0,12)	S (0,016)	R (>4)	S (1)	R (2)
22610-2	2008	Swine	breeding	Italy	t127	1	1	MRSA	R	V(5C2)	positive	negative	positive	negative	negative	negative	negative	negative	negative	negative	positive	negative	negative	negative	negative	positive	positive	positive	MRSA (mecA); agrIII (total); mecA; ccrC (85-2082); blaZ; vga(A) (BM 3327); seh; lukF; lukS; lukS (ST22+ST45); hlgA; lukF-PV (P83); lukD; lukE	CIP, TET, FOX, CLI, PEN, TML	S (8)	R (8)	S (1)	S (4)	S (4)	S (64)	R (>16)	S (2)	R (16)	R (0,5)	S (0,25)	S (0,5)	S (2)	S (0,5)	R (>2)	S (0,016)	R (>4)	S (1)	S (1)
30616-5	2008	Swine	breeding	Italy	t127	1	1	MRSA	Q	V(5C2)	positive	negative	negative	negative	negative	negative	negative	negative	negative	positive	positive	negative	negative	negative	negative	positive	positive	positive	MRSA (mecA); agrIII (total); mecA; ccrC (85-2082); blaZ; erm(C); vga(A) (BM 3327); aadD; seh; lukF; lukS; lukS (ST22+ST45); hlgA; lukD; lukE	CIP, FOX, CLI, ERY, PEN, TML, SYN	S (8)	R (>8)	S (1)	S (4)	S (4)	S (64)	S (0,5)	S (2)	R (16)	R (>4)	R (>8)	S (0,5)	S (2)	S (0,5)	R (>2)	S (0,016)	R (>4)	S (1)	R (4)
31695-4	2008	Swine	breeding	Italy	t127	1	1	MRSA	Q	V(5C2)	positive	negative	negative	positive	negative	negative	negative	positive	negative	negative	positive	negative	negative	negative	negative	positive	positive	positive	MRSA (mecA); agrIII (total); mecA; ccrC (85-2082); blaZ; erm(A); vga(A); vga(A) (BM 3327); aacA-aphD; tet(K); cat (total); seh; lukF; lukS; lukS (ST22+ST45); hlgA; lukD; lukE	CHL, CIP, GEN, KAN, STR, TET, FOX, CLI, ERY, PEN, TML, SYN	R (64)	R (8)	R (>16)	R (>64)	R (>32)	S (64)	R (>16)	S (2)	R (>16)	R (>4)	R (>8)	S (0,5)	S (2)	S (0,5)	R (>2)	S (0,016)	R (>4)	S (1)	R (2)
19490-5	2008	Swine	breeding	Italy	t127	1	1	MRSA	J	V(5C2)	positive	negative	negative	positive	negative	negative	negative	positive	negative	positive	positive	negative	negative	negative	negative	positive	positive	positive	MRSA (mecA); agrIII (total); mecA; ccrC (85-2082); blaZ; erm(A); erm(C); vga(A) (BM 3327); aadD; tet(K); seh; lukF; lukS; lukS (ST22+ST45); hlgA; lukD; lukE	CIP, TET, TRI, FOX, CLI, ERY, PEN, TML, SYN	S (8)	R (>8)	S (1)	S (8)	S (4)	S (64)	R (>16)	R (>32)	R (>16)	R (>4)	R (>8)	S (0,5)	S (2)	S (0,5)	R (>2)	S (0,016)	R (>4)	S (1)	R (2)
19493-1	2008	Swine	breeding	Italy	t127	1	1	MRSA	V	V(5C2)	positive	negative	negative	positive	positive	negative	negative	positive	negative	positive	positive	negative	negative	negative	negative	positive	positive	positive	MRSA (mecA); agrIII (total); mecA; ccrC (85-2082); blaZ; erm(A); erm(C); vga(A) (BM 3327); dfrS1; tet(K); tet(M); seh; lukF; lukS; lukS (ST22+ST45); hlgA; lukD; lukE	CIP, TET, TRI, FOX, CLI, ERY, PEN, TML, SYN	S (8)	R (>8)	S (1)	S (4)	S (4)	S (64)	R (>16)	R (>32)	R (8)	R (>4)	R (>8)	S (0,5)	S (2)	S (0,5)	R (>2)	S (0,016)	R (>4)	S (1)	R (2)
21086-9	2009	Swine	breeding	Italy	t127	1	1	MRSA	U	V(5C2)	positive	negative	positive	positive	negative	negative	negative	positive	negative	positive	negative	negative	negative	negative	negative	positive	positive	positive	MRSA (mecA); agrIII (total); mecA; ccrC (85-2082); blaZ; erm(A); erm(C); aadD; tet(K); seh; lukF; lukS; lukS (ST22+ST45); hlgA; lukF-PV (P83); lukD; lukE	CIP, STR, TET, FOX, CLI, ERY, PEN, TML, SYN	S (8)	R (8)	S (1)	S (4)	R (>32)	S (64)	R (>16)	S (2)	R (16)	R (>4)	R (>8)	S (0,5)	S (2)	S (0,5)	R (>2)	S (0,016)	R (>4)	S (1)	R (>4)
21554-1	2008	Swine	breeding	Italy	t127	1	1	MRSA	U	V(5C2)	positive	negative	negative	positive	negative	negative	negative	positive	negative	negative	negative	negative	negative	negative	negative	positive	positive	positive	MRSA (mecA); agrIII (total); mecA; ccrC (85-2082); blaZ; erm(A); aadD; tet(K); cfr; fexA; seh; lukF; lukS; lukS (ST22+ST45); hlgA; lukD; lukE	CHL, CIP, TET, FOX, CLI, ERY, LIZ, PEN, TML, SYN	R (>64)	R (8)	S (1)	S (4)	S (4)	S (64)	R (>16)	S (2)	R (16)	R (>4)	R (>8)	S (0,5)	R (8)	S (0,5)	R (>2)	S (0,016)	R (>4)	S (1)	R (2)
23701- 5-10	2008	Swine	breeding	Italy	t127	1	1	MRSA	U	V(5C2)	positive	negative	negative	positive	negative	negative	negative	positive	negative	positive	positive	negative	negative	negative	negative	positive	positive	positive	MRSA (mecA); agrIII (total); mecA; ccrC (85-2082); blaZ; erm(A); erm(C); vga(A) (BM 3327); aadD; tet(K); seh; lukF; lukS; lukS (ST22+ST45); hlgA; lukD; lukE	CIP, TET, TRI, FOX, CLI, ERY, PEN, TML, SYN	S (8)	R (8)	S (1)	S (8)	S (4)	S (64)	R (>16)	R (4)	R (16)	R (>4)	R (>8)	S (0,5)	S (2)	S (0,5)	R (>2)	S (0,016)	R (>4)	S (1)	R (2)
27506-9	2008	Swine	breeding	Italy	t127	1	1	MRSA	S	V(5C2)	positive	negative	negative	negative	negative	negative	negative	positive	negative	negative	negative	negative	negative	negative	negative	positive	positive	positive	MRSA (mecA); agrIII (total); mecA; ccrC (85-2082); blaZ; erm(A); aadD; seh; lukF; lukS; lukD; lukE	CIP, FOX, ERY, PEN	S (8)	R (8)	S (1)	S (4)	S (4)	S (64)	S (0,5)	S (2)	R (16)	S (0,12)	R (>8)	S (0,5)	S (2)	S (0,5)	R (>2)	S (0,016)	S (0,5)	S (1)	S (0,5)
28814-4	2008	Swine	breeding	Italy	t127	1	1	MRSA	U	V(5C2)	positive	negative	negative	positive	negative	negative	negative	positive	negative	negative	negative	negative	negative	negative	negative	positive	positive	positive	MRSA (mecA); agrIII (total); mecA; ccrC (85-2082); blaZ; erm(A); aadD; tet(K); seh; lukF; lukS; lukS (ST22+ST45); hlgA; lukD; lukE	CIP, TET, FOX, ERY, PEN	S (8)	R (8)	S (1)	S (8)	S (4)	S (64)	R (>16)	S (2)	R (>16)	S (0,12)	R (>8)	S (0,5)	S (2)	S (0,5)	R (>2)	S (0,016)	S (1)	S (1)	S (0,5)
30569-5	2008	Swine	breeding	Italy	t127	1	1	MRSA	E	V(5C2)	positive	negative	negative	positive	negative	negative	negative	positive	negative	positive	negative	negative	negative	negative	negative	positive	positive	positive	MRSA (mecA); agrIII (total); mecA; ccrC (85-2082); blaZ; erm(A); erm(C); aadD; tet(K); seh; lukF; lukS; lukS (ST22+ST45); hlgA; lukD; lukE	CIP, TET, FOX, CLI, ERY, PEN, SYN	S (8)	R (8)	S (1)	S (4)	S (8)	S (64)	R (>16)	S (2)	R (16)	R (>4)	R (>8)	S (0,5)	S (2)	S (0,5)	R (>2)	S (0,016)	S (0,5)	S (1)	R (2)
17910-3	2008	Swine	breeding	Italy	t127	1	1	MRSA	I	V(5C2)	positive	negative	negative	positive	negative	negative	negative	positive	negative	positive	negative	negative	negative	negative	negative	positive	positive	positive	MRSA (mecA); agrIII (total); mecA; ccrC (85-2082); blaZ; erm(A); erm(C); aadD; tet(K); cat (total); seh; lukF; lukS; lukS (ST22+ST45); hlgA; lukD; lukE	CHL, CIP, GEN, TET, FOX, CLI, ERY, PEN, SYN	R (64)	R (>8)	R (16)	S (8)	S (8)	S (64)	R (>16)	S (2)	R (16)	R (>4)	R (>8)	S (0,5)	S (2)	S (0,5)	R (>2)	S (0,016)	S (1)	S (1)	R (2)
23206-9	2008	Swine	breeding	Italy	t127	1	1	MRSA	I	V(5C2)	positive	negative	negative	positive	negative	negative	negative	positive	negative	positive	negative	negative	negative	negative	negative	positive	positive	positive	MRSA (mecA); agrIII (total); mecA; ccrC (85-2082); blaZ; erm(A); erm(C); aacA-aphD; aadD; dfrS1; tet(K); qacC (total); seh; lukF; lukS; lukS (ST22+ST45); lukD; lukE	CIP, GEN, KAN, TET, TRI, FOX, CLI, ERY, PEN, SYN	S (8)	R (>8)	R (16)	R (>64)	S (8)	S (64)	R (>16)	R (>32)	R (>16)	R (>4)	R (>8)	S (0,5)	S (2)	S (0,5)	R (>2)	S (0,016)	S (0,5)	S (1)	R (2)
25729-3	2008	Swine	breeding	Italy	t127	1	1	MRSA	K	V(5C2)	positive	negative	negative	positive	negative	negative	negative	positive	negative	positive	negative	negative	negative	negative	negative	positive	positive	positive	MRSA (mecA); agrIII (total); mecA; ccrC (85-2082); blaZ; erm(A); erm(C); aacA-aphD; aadD; tet(K); seh; lukF; lukS; lukS (ST22+ST45); hlgA; lukD; lukE	CIP, GEN, KAN, TET, TRI, FOX, CLI, ERY, PEN, TML	S (8)	R (8)	R (>16)	R (>64)	S (4)	S (64)	R (>16)	R (>32)	R (>16)	R (>4)	R (>8)	S (0,5)	S (2)	S (0,5)	R (>2)	S (0,016)	R (>4)	S (1)	S (1)
28816-58	2008	Swine	breeding	Italy	t127	1	1	MRSA	I	V(5C2)	positive	negative	negative	positive	negative	negative	negative	negative	negative	positive	negative	negative	negative	negative	negative	positive	positive	positive	MRSA (mecA); agrIII (total); mecA; ccrC (85-2082); blaZ; erm(C); aadD; tet(K); seh; lukF; lukS; lukS (ST22+ST45); hlgA; lukD; lukE	CIP, KAN, TET, TRI, FOX, CLI, ERY, PEN, TML, SYN	S (16)	R (8)	S (2)	R (>64)	S (8)	S (64)	R (>16)	R (>32)	R (>16)	R (>4)	R (>8)	S (0,5)	S (2)	S (0,5)	R (>2)	S (0,016)	R (>4)	S (1)	R (2)
17911	2008	Swine	breeding	Italy	t127	1	1	MRSA	E	V(5C2)	positive	negative	negative	positive	negative	negative	negative	negative	negative	negative	positive	negative	negative	negative	negative	positive	positive	positive	MRSA (mecA); agrIII (total); mecA; ccrC (85-2082); blaZ; vga(A) (BM 3327); aacA-aphD; aadD; dfrS1; tet(K); qacC (total); seh; lukF; lukS; lukS (ST22+ST45); lukD; lukE	CIP, GEN, KAN, TET, TRI, FOX, CLI, PEN, TML	S (8)	R (8)	R (>16)	R (>64)	S (4)	S (64)	R (>16)	R (>32)	R (16)	R (0,5)	S (0,5)	S (0,5)	S (2)	S (0,5)	R (>2)	S (0,016)	R (>4)	S (1)	S (1)
27080-1	2008	Swine	breeding	Italy	t127	1	1	MRSA	D	V(5C2)	positive	negative	negative	positive	negative	negative	negative	positive	negative	positive	negative	negative	negative	negative	negative	positive	positive	positive	MRSA (mecA); agrIII (total); mecA; ccrC (85-2082); blaZ; erm(A); erm(C); aadD; tet(K); seh; lukF; lukS; lukS (ST22+ST45); hlgA; lukD; lukE	CIP, TET, FOX, CLI, ERY, PEN, SYN	S (8)	R (8)	S (1)	S (4)	S (4)	S (64)	R (>16)	S (2)	R (16)	R (>4)	R (>8)	S (0,5)	S (2)	S (0,5)	R (>2)	S (0,016)	S (0,5)	S (1)	R (2)
13049-10	2008	Swine	breeding	Italy	t127	1	1	MRSA	C	V(5C2)	positive	negative	negative	positive	negative	negative	negative	negative	negative	negative	positive	negative	negative	negative	negative	positive	positive	positive	MRSA (mecA); agrIII (total); mecA; ccrC (85-2082); blaZ; vga(A) (BM 3327); aadD; tet(K); seh; lukF; lukS; lukS (ST22+ST45); hlgA; lukD; lukE	CIP, TET, FOX, CLI, PEN, TML	S (8)	R (>8)	S (1)	S (4)	S (4)	S (64)	R (>16)	S (2)	R (>16)	R (0,5)	S (0,5)	S (0,5)	S (2)	S (0,5)	R (>2)	S (0,016)	R (>4)	S (1)	S (1)
23122-2	2008	Swine	breeding	Italy	t127	1	1	MRSA	F	V(5C2)	positive	negative	negative	positive	negative	negative	negative	negative	negative	negative	positive	negative	negative	negative	negative	positive	positive	positive	MRSA (mecA); agrIII (total); mecA; ccrC (85-2082); blaZ; vga(A) (BM 3327); aadD; tet(K); seh; lukF; lukS; hlgA; lukD; lukE	CIP, TET, FOX, CLI, PEN, TML	S (8)	R (8)	S (1)	S (4)	S (4)	S (64)	R (>16)	S (2)	R (16)	R (0,5)	S (1)	S (0,5)	S (2)	S (0,5)	R (>2)	S (0,016)	R (>4)	S (1)	S (1)
27388-10	2008	Swine	breeding	Italy	t127	1	1	MRSA	B	IVa(2B)	positive	negative	negative	negative	positive	negative	negative	negative	negative	positive	positive	negative	negative	negative	negative	positive	positive	positive	MRSA (mecA); agrIII (total); mecA; delta_mecR; blaZ; erm(C); vga(A) (BM 3327); dfrS1; tet(M); seh; lukF; lukS; lukS (ST22+ST45); lukD; lukE	CIP, TET, TRI, FOX, CLI, ERY, PEN, TML, SYN	S (8)	R (>8)	S (1)	S (4)	S (8)	S (64)	R (>16)	R (>32)	R (8)	R (>4)	R (>8)	S (0,5)	S (2)	S (0,5)	R (>2)	S (0,016)	R (>4)	S (1)	R (4)
3194-3	2009	Swine	breeding	Cyprus	t127	1	1	MRSA	AO	IVa(2B&5)	positive	negative	negative	positive	negative	positive	positive	negative	negative	positive	negative	positive	positive	negative	negative	positive	positive	negative	MRSA (mecA); agrIII (total); mecA; delta_mecR; ccrA-2; ccrB-2; blaZ; erm(C); aphA3; sat; tet(K); seh; lukF; lukS; lukS (ST22+ST45); hlgA; lukD; lukE; sak; scn	KAN, STR, TET, FOX, CLI, ERY, PEN, SYN	S (16)	S (0,25)	S (1)	R (>64)	R (>32)	S (64)	R (>16)	S (2)	R (16)	R (>4)	R (>8)	S (0,5)	S (2)	S (0,5)	R (>2)	S (0,016)	S (0,5)	S (1)	R (2)
VE08-01769	2009	Swine	breeding	Spain	t127	1	1	MRSA	A	V(5C2)	positive	negative	negative	negative	negative	negative	negative	positive	negative	negative	negative	negative	negative	negative	negative	positive	positive	positive	MRSA (mecA); agrIII (total); mecA; ccrC (85-2082); blaZ; erm(A); aacA-aphD; aadD; dfrS1; seh; lukF; lukS; lukS (ST22+ST45); hlgA; lukD; lukE	CIP, GEN, KAN, TET, TRI, FOX, ERY, PEN	S (8)	R (8)	R (16)	R (>64)	S (4)	S (64)	R (>16)	R (>32)	R (16)	S (0,25)	R (>8)	S (0,5)	S (2)	S (0,5)	R (>2)	S (0,016)	S (1)	S (1)	S (0,5)
VE08-01531	2009	Swine	breeding	Spain	t127	1	1	MRSA	AW	V(5C2)	positive	negative	negative	positive	negative	negative	negative	positive	negative	negative	negative	negative	negative	negative	negative	positive	positive	positive	MRSA (mecA); agrIII (total); mecA; ccrC (85-2082); blaZ; erm(A); lnu(A); aacA-aphD; tet(K); qacC (total); seh; lukF; lukS; lukS (ST22+ST45); hlgA; lukD; lukE	CIP, GEN, KAN, TET, TRI, FOX, CLI, ERY, PEN	S (8)	R (8)	R (16)	R (>64)	S (4)	S (64)	R (>16)	R (>32)	R (8)	R (1)	R (>8)	S (0,5)	S (2)	S (0,5)	R (>2)	S (0,016)	S (0,5)	S (1)	S (0,5)
E1 1317	2011	Swine	finishing	Finland	t127	1	1	MRSA	AI	V(5C2)	positive	negative	positive	positive	negative	negative	negative	negative	negative	negative	negative	negative	negative	negative	negative	positive	positive	negative	MRSA (mecA); agrIII (total); mecA; ccrC (85-2082); blaZ; tet(K); seh; lukF; lukS; lukS (ST22+ST45); hlgA; lukF-PV (P83); lukD; lukE	TET, FOX, PEN	S (8)	S (0,25)	S (1)	S (4)	S (4)	S (64)	R (>16)	S (2)	R (8)	S (0,12)	S (0,5)	S (0,5)	S (2)	S (0,5)	R (2)	S (0,016)	S (1)	S (1)	S (0,5)
MS 110/114	2011	Swine	finishing	Finland	t127	1	1	MRSA	AI	V(5C2)	positive	negative	negative	positive	negative	negative	negative	negative	negative	negative	negative	negative	negative	negative	negative	positive	positive	negative	MRSA (mecA); agrIII (total); mecA; ccrC (85-2082); blaZ; tet(K); seh; lukF; lukS; lukS (ST22+ST45); hlgA; lukD; lukE	TET, TRI, FOX, PEN	S (4)	S (0,25)	S (1)	S (4)	S (4)	S (64)	R (>16)	R (4)	R (8)	S (0,25)	S (0,25)	S (0,5)	S (1)	S (0,5)	R (2)	S (0,016)	S (1)	S (1)	S (0,5)
MS 115/119	2011	Swine	finishing	Finland	t127	1	1	MRSA	AH	V(5C2)	positive	negative	negative	positive	negative	negative	negative	negative	negative	negative	negative	negative	negative	negative	negative	positive	positive	negative	MRSA (mecA); agrIII (total); mecA; ccrC (85-2082); blaZ; tet(K); seh; lukF; lukS; lukS (ST22+ST45); hlgA; lukD; lukE	TET, FOX, PEN	S (4)	S (0,25)	S (1)	S (4)	S (4)	S (64)	R (>16)	S (2)	R (8)	S (0,12)	S (0,25)	S (0,5)	S (1)	S (0,5)	R (2)	S (0,016)	S (0,5)	S (1)	S (0,5)
MS 172	2011	Swine	finishing	Finland	t127	1	1	MRSA	AH	V(5C2)	positive	negative	negative	positive	negative	negative	negative	negative	negative	negative	negative	negative	negative	negative	negative	positive	positive	negative	MRSA (mecA); agrIII (total); mecA; ccrC (85-2082); blaZ; tet(K); seh; lukF; lukS; lukS (ST22+ST45); hlgA; lukD; lukE	TET, FOX, PEN	S (8)	S (0,5)	S (1)	S (4)	S (4)	S (64)	R (>16)	S (2)	R (8)	S (0,12)	S (0,25)	S (0,5)	S (2)	S (0,5)	R (>2)	S (0,016)	S (0,5)	S (1)	S (0,5)
MS 271	2011	Swine	finishing	Finland	t127	1	1	MRSA	AH	V(5C2)	positive	negative	negative	negative	negative	negative	negative	negative	negative	negative	negative	negative	negative	negative	negative	positive	positive	negative	MRSA (mecA); agrIII (total); mecA; ccrC (85-2082); blaZ; seh; lukF; lukS; hlgA; lukD; lukE	TET, FOX, PEN	S (8)	S (0,25)	S (1)	S (4)	S (4)	S (64)	R (>16)	S (2)	R (16)	S (0,12)	S (0,25)	S (0,5)	S (2)	S (0,5)	R (>2)	S (0,016)	S (0,5)	S (1)	S (0,5)
MS 294	2011	Swine	finishing	Finland	t127	1	1	MRSA	AI	V(5C2)	positive	negative	negative	negative	negative	negative	negative	negative	negative	negative	negative	negative	negative	negative	negative	positive	positive	negative	MRSA (mecA); agrIII (total); mecA; ccrC (85-2082); blaZ; seh; lukF; lukS; lukS (ST22+ST45); lukD; lukE	TET, TRI, FOX, PEN	S (8)	S (0,25)	S (1)	S (4)	S (4)	S (64)	R (>16)	R (4)	R (8)	S (0,12)	S (0,5)	S (0,5)	S (2)	S (0,5)	R (>2)	S (0,016)	S (0,5)	S (1)	S (0,5)
Staph 162	2011	Human	Non pertinent	Italy	t127	1	1	MRSA	AS	IVa(2B)	positive	negative	negative	positive	negative	positive	positive	negative	negative	positive	negative	positive	positive	negative	negative	positive	positive	negative	MRSA (mecA); agrIII (total); mecA; delta_mecR; ccrA-2; ccrB-2; blaZ; erm(C); aacA-aphD; aphA3; sat; dfrS1; tet(K); seh; lukF; lukS; lukS (ST22+ST45); hlgA; lukD; lukE; sak; scn	GEN, KAN, STR, TET, TRI, FOX, ERY, PEN	S (8)	S (0,25)	R (>16)	R (>64)	R (>32)	S (64)	R (>16)	R (>32)	R (16)	S (0,12)	R (>8)	S (0,5)	S (2)	S (0,5)	R (>2)	S (0,016)	S (1)	S (1)	S (0,5)
SauEN191	2011	Human	Non pertinent	Italy	t127	1	1	MRSA	AK	IVa(2B)	positive	negative	negative	positive	negative	positive	positive	negative	negative	positive	negative	positive	positive	negative	negative	positive	positive	negative	MRSA (mecA); agrIII (total); mecA; delta_mecR; ccrA-2; ccrB-2; blaZ; erm(C); aphA3; sat; tet(K); seh; lukF; lukS; hlgA; lukD; lukE; sak; scn	KAN, STR, TET, FOX, ERY, PEN	S (8)	S (0,25)	S (1)	R (>64)	R (>32)	S (64)	R (>16)	S (2)	R (16)	S (0,12)	R (>8)	S (0,5)	S (2)	S (0,5)	R (>2)	S (0,016)	S (0,5)	S (1)	S (0,5)
SauEN157	2011	Human	Non pertinent	Italy	t127	1	1	MRSA	AS	IVa(2B)	positive	negative	negative	positive	negative	positive	positive	negative	negative	positive	negative	positive	positive	positive	negative	positive	positive	negative	MRSA (mecA); agrIII (total); mecA; delta_mecR; ccrA-2; ccrB-2; blaZ; erm(C); aphA3; sat; tet(K); sea (320E); sed#; seh; lukF; lukS; lukS (ST22+ST45); hlgA; lukD; lukE; sak; scn	KAN, STR, TET, FOX, ERY, PEN	S (8)	S (0,25)	S (1)	R (>64)	R (>32)	S (64)	R (>16)	S (2)	R (16)	S (0,12)	R (>8)	S (0,5)	S (1)	S (0,5)	R (>2)	S (0,016)	S (0,5)	S (1)	S (0,5)
Staph 151	2011	Human	Non pertinent	Italy	t127	1	1	MRSA	G	V(5C2)	positive	positive	negative	negative	negative	positive	positive	negative	negative	negative	negative	positive	positive	positive	negative	positive	positive	negative	MRSA (mecA); PVL; agrIII (total); mecA; ccrA-1; ccrB-1; ccrC (85-2082); blaZ; aacA-aphD; aphA3; sat; Q6GD50; sea; seh; sek; seq; lukF; lukS; lukS (ST22+ST45); hlgA; lukF-PV; lukS-PV; lukD; lukE; sak; scn	GEN, KAN, TET, FOX, FUS, PEN	S (8)	S (0,25)	R (>16)	R (>64)	S (4)	S (64)	R (>16)	S (2)	R (8)	S (0,25)	S (0,5)	R (>4)	S (2)	S (0,5)	R (>2)	S (0,016)	S (0,5)	S (1)	S (0,5)
226-2	2009	Human	Non pertinent	Italy	t127	1	1	MRSA	AJ	IVa(2B)	positive	negative	negative	negative	negative	positive	positive	negative	negative	positive	negative	positive	negative	negative	negative	positive	positive	negative	MRSA (mecA); agrIII (total); mecA; delta_mecR; ccrA-2; ccrB-2; blaZ; erm(C); aphA3; sat; seh; lukF; lukS; lukS (ST22+ST45); lukD; lukE; sak	KAN, STR, TET, FOX, ERY, PEN	S (4)	S (0,25)	S (1)	R (>64)	R (>32)	S (64)	R (>16)	S (2)	R (8)	S (0,12)	R (>8)	S (0,5)	S (1)	S (0,5)	R (>2)	S (0,016)	S (0,5)	S (1)	S (0,5)
226-3	2009	Human	Non pertinent	Italy	t127	1	1	MRSA	AS	IVa(2B)	positive	negative	negative	positive	negative	positive	positive	negative	negative	positive	negative	positive	positive	negative	negative	positive	positive	negative	MRSA (mecA); agrIII (total); mecA; delta_mecR; ccrA-2; ccrB-2; blaZ; erm(C); aphA3; sat; tet(K); seh; lukF; lukS; lukS (ST22+ST45); hlgA; lukD; lukE; sak; scn	KAN, STR, TET, FOX, ERY, PEN	S (4)	S (0,25)	S (1)	R (>64)	R (>32)	S (64)	R (>16)	S (2)	R (16)	S (0,12)	R (>8)	S (0,5)	S (1)	S (0,5)	R (>2)	S (0,016)	S (0,5)	S (1)	S (0,5)
COD 82	2010	Human	Non pertinent	Italy	t127	1	1	MRSA	AS	IVa(2B)	positive	negative	negative	positive	negative	positive	positive	negative	negative	positive	negative	positive	positive	negative	negative	positive	positive	negative	MRSA (mecA); agrIII (total); mecA; delta_mecR; ccrA-2; ccrB-2; blaZ; erm(C); aphA3; sat; tet(K); seh; lukF; lukS; lukS (ST22+ST45); hlgA; lukD; lukE; sak; scn	KAN, STR, TET, FOX, ERY, PEN	S (8)	S (0,25)	S (1)	R (>64)	R (>32)	S (64)	R (>16)	S (2)	R (16)	S (0,12)	R (>8)	S (0,5)	S (1)	S (0,5)	R (>2)	S (0,016)	S (0,5)	S (1)	S (0,5)
COD 83	2010	Human	Non pertinent	Italy	t127	1	1	MRSA	AS	IVa(2B)	positive	negative	negative	positive	negative	positive	positive	negative	negative	positive	negative	positive	positive	negative	negative	positive	positive	negative	MRSA (mecA); agrIII (total); mecA; delta_mecR; ccrA-2; ccrB-2; blaZ; erm(C); aphA3; sat; tet(K); seh; lukF; lukS; lukS (ST22+ST45); hlgA; lukD; lukE; sak; scn	KAN, STR, TET, FOX, ERY, PEN	S (8)	S (0,25)	S (1)	R (>64)	R (>32)	S (64)	R (>16)	S (2)	R (>16)	S (0,12)	R (>8)	S (0,5)	S (2)	S (0,5)	R (>2)	S (0,016)	S (0,5)	S (1)	S (0,5)
843-2001	2009	Human	Non pertinent	Denmark	t127	1	1	MRSA	AF	V(5C2)	positive	negative	negative	negative	negative	negative	negative	negative	negative	negative	negative	positive	positive	positive	negative	positive	positive	negative	MRSA (mecA); agrIII (total); mecA; ccrA-1; ccrB-1; ccrC (85-2082); blaZ; aacA-aphD; aadD; dfrS1; Q6GD50; qacC (total); sea; seh; sek; seq; lukF; lukS; lukS (ST22+ST45); lukD; lukE; sak; scn	GEN, KAN, TET, TRI, FOX, FUS, PEN	S (8)	S (0,25)	R (>16)	R (>64)	S (4)	S (64)	R (>16)	R (>32)	R (16)	S (0,12)	S (0,5)	R (>4)	S (2)	S (0,5)	R (>2)	S (0,016)	S (0,5)	S (1)	S (1)
40445	2009	Human	Non pertinent	Denmark	t127	1	1	MRSA	AN	IVa(2B)	positive	negative	negative	negative	negative	negative	negative	negative	negative	negative	negative	positive	positive	negative	negative	positive	positive	negative	MRSA (mecA); agrIII (total); mecA; delta_mecR; ccrA-2; ccrB-2; blaZ; seh; sek; seq; lukF; lukS; lukS (ST22+ST45); hlgA; lukD; lukE; sak; scn	KAN, STR, TET, TRI, FOX, ERY, PEN	S (8)	S (0,25)	S (1)	R (>64)	R (>32)	S (64)	R (16)	R (32)	R (16)	S (0,12)	R (2)	S (0,5)	S (2)	S (0,5)	R (>2)	S (0,016)	S (1)	S (1)	S (1)
45552	2009	Human	Non pertinent	Denmark	t127	1	1	MRSA	AM	IVa(2B)	positive	negative	negative	positive	negative	positive	positive	negative	negative	positive	negative	positive	positive	negative	negative	positive	positive	negative	MRSA (mecA); agrIII (total); mecA; delta_mecR; ccrA-2; ccrB-2; blaZ; erm(C); aphA3; sat; tet(K); seh; sek; seq; lukF; lukS; lukS (ST22+ST45); hlgA; lukD; lukE; sak; scn	KAN, STR, TET, FOX, ERY, PEN	S (8)	S (0,25)	S (1)	R (>64)	R (>32)	S (64)	R (>16)	S (2)	R (16)	S (0,12)	R (>8)	S (0,5)	S (2)	S (0,5)	R (>2)	S (0,016)	S (0,5)	S (1)	S (0,5)
53054	2009	Human	Non pertinent	Denmark	t127	1	1	MRSA	AP	IVa(2B)	positive	negative	negative	positive	negative	positive	positive	negative	negative	positive	negative	positive	positive	negative	negative	positive	positive	negative	MRSA (mecA); agrIII (total); mecA; delta_mecR; ccrA-2; ccrB-2; blaZ; erm(C); aphA3; sat; tet(K); seh; lukF; lukS; lukS (ST22+ST45); hlgA; lukD; lukE; sak; scn	KAN, STR, TET, FOX, ERY, PEN	S (8)	S (0,25)	S (1)	R (>64)	R (>32)	S (64)	R (>16)	S (2)	R (16)	S (0,12)	R (>8)	S (0,5)	S (2)	S (0,5)	R (>2)	S (0,016)	S (0,5)	S (1)	S (0,5)
4402 699	2008	Bovine	dairy	Italy	t127	1	1	MSSA	Z	Non pertinent	negative	negative	negative	negative	negative	negative	negative	negative	negative	negative	negative	positive	positive	positive	negative	positive	positive	negative	agrIII (total); sea; seh; sek; seq; lukF; lukS; hlgA; lukD; lukE; sak; scn		S (4)	S (0,25)	S (1)	S (4)	S (4)	S (64)	S (0,5)	S (2)	S (2)	S (0,12)	S (0,25)	S (0,5)	S (1)	S (0,5)	S (0,12)	S (0,016)	S (0,5)	S (1)	S (0,5)
86770-9	2010	Swine	finishing	Italy	t114	1	1	MSSA	W	Non pertinent	positive	negative	negative	negative	negative	negative	negative	negative	negative	negative	positive	negative	negative	negative	negative	positive	positive	negative	agrIII (total); blaZ; vga(A) (BM 3327); seh; lukF; lukS; lukS (ST22+ST45); hlgA; lukD; lukE	TRI, CLI, PEN, TML, SYN	S (8)	S (0,25)	S (1)	S (4)	S (4)	S (64)	S (0,5)	R (>32)	S (4)	R (0,5)	S (0,5)	S (0,5)	S (2)	S (0,5)	R (>2)	S (0,016)	R (>4)	S (1)	R (2)
30582-9	2010	Ovine	dairy	Italy	t127	1	1	MSSA	AD	Non pertinent	positive	negative	negative	positive	negative	positive	positive	negative	negative	positive	negative	positive	positive	negative	negative	positive	positive	negative	agrIII (total); blaZ; erm(C); aphA3; sat; tet(K); seh; lukF; lukS; hlgA; lukD; lukE; sak; scn	KAN, STR, TET, ERY, PEN	S (8)	S (0,25)	S (1)	R (>64)	R (>32)	S (64)	R (16)	S (2)	S (4)	S (0,12)	R (>8)	S (0,5)	S (2)	S (0,5)	R (2)	S (0,016)	S (0,5)	S (1)	S (0,5)
Staph146A	2011	Human	Non pertinent	Italy	t127	1	1	MSSA	AA	Non pertinent	positive	positive	negative	negative	negative	negative	negative	negative	negative	negative	negative	positive	positive	positive	negative	positive	positive	negative	PVL; agrIII (total); blaZ; sea; sed; seh; lukF; lukS; lukS (ST22+ST45); hlgA; lukF-PV; lukS-PV; lukD; lukE; sak; scn	TRI, PEN	S (8)	S (0,25)	S (1)	S (4)	S (4)	S (64)	S (0,5)	R (>32)	S (4)	S (0,12)	S (0,5)	S (0,5)	S (2)	S (0,5)	R (2)	S (0,016)	S (0,5)	S (1)	S (0,5)
Staph146B	2011	Human	Non pertinent	Italy	t127	1	1	MSSA	X	Non pertinent	positive	positive	negative	negative	negative	negative	negative	negative	negative	negative	negative	positive	positive	positive	negative	positive	positive	negative	PVL; agrIII (total); blaZ; sea; sed; seh; lukF; lukS; lukS (ST22+ST45); hlgA; lukF-PV; lukS-PV; lukF-PV (P83); lukD; lukE; sak; scn	TRI, PEN	S (8)	S (0,25)	S (1)	S (4)	S (4)	S (64)	S (0,5)	R (>32)	S (4)	S (0,12)	S (0,5)	S (0,5)	S (2)	S (0,5)	R (>2)	S (0,016)	S (0,5)	S (1)	S (0,5)
C26 LMVO	1999	Human	Non pertinent	Spain	t127	1	1	MSSA	AE	Non pertinent	positive	negative	negative	negative	negative	negative	negative	negative	negative	negative	negative	positive	positive	positive	negative	positive	positive	negative	agrIII (total); blaZ; sea; seh; sek; seq; lukF; lukS; lukS (ST22+ST45); hlgA; lukD; lukE; sak; scn	PEN	S (8)	S (0,25)	S (1)	S (4)	S (4)	S (64)	S (0,5)	S (2)	S (4)	S (0,12)	S (0,5)	S (0,5)	S (2)	S (0,5)	R (1)	S (0,016)	S (0,5)	S (1)	S (0,5)
C26 BHI	1999	Human	Non pertinent	Spain	t127	1	1	MSSA	AE	Non pertinent	positive	negative	negative	negative	negative	negative	negative	negative	negative	negative	negative	positive	positive	positive	negative	positive	positive	negative	agrIII (total); blaZ; sea; seh; sek; seq; lukF; lukS; lukS (ST22+ST45); hlgA; lukD; lukE; sak; scn	PEN	S (8)	S (0,25)	S (1)	S (4)	S (4)	S (64)	S (0,5)	S (2)	S (4)	S (0,12)	S (0,5)	S (0,5)	S (2)	S (0,5)	R (1)	S (0,016)	S (0,5)	S (1)	S (1)
106-2	2009	Human	Non pertinent	Italy	t127	1	1	MSSA	Y	Non pertinent	positive	positive	negative	negative	negative	negative	negative	negative	negative	negative	negative	positive	positive	positive	negative	positive	positive	negative	PVL; agrIII (total); blaZ; sea; seh; sek; seq; lukF; lukS; lukS (ST22+ST45); hlgA; lukF-PV; lukS-PV; lukD; lukE; sak; scn	PEN	S (8)	S (0,25)	S (1)	S (4)	S (4)	S (64)	S (0,5)	S (2)	S (4)	S (0,12)	S (0,5)	S (0,5)	S (2)	S (0,5)	R (2)	S (0,016)	S (0,5)	S (1)	S (0,5)
537	2009	Human	Non pertinent	Italy	t127	1	1	MSSA	AG	Non pertinent	positive	negative	negative	negative	negative	negative	negative	negative	negative	negative	negative	negative	negative	positive	negative	positive	positive	negative	agrIII (total); blaZ; seb; seh; lukF; lukS; lukS (ST22+ST45); lukD; lukE	PEN	S (8)	S (0,25)	S (1)	S (4)	S (4)	S (64)	S (0,5)	S (2)	S (4)	S (0,12)	S (0,5)	S (0,5)	S (2)	S (0,5)	R (2)	S (0,016)	S (0,5)	S (1)	S (0,5)
696	2009	Human	Non pertinent	Italy	t127	1	1	MSSA	AC	Non pertinent	negative	negative	negative	negative	positive	negative	negative	negative	negative	negative	negative	positive	negative	positive	negative	positive	positive	negative	tet(M); sea; sec; seh; sek; sel; seq; lukF; lukS; lukS (ST22+ST45); lukD; lukE; sak	TET	S (8)	S (0,25)	S (1)	S (4)	S (4)	S (64)	R (>16)	S (2)	S (2)	S (0,12)	S (0,25)	S (0,5)	S (2)	S (0,5)	S (0,12)	S (0,016)	S (0,5)	S (1)	S (0,5)
868	2009	Human	Non pertinent	Italy	t127	1	1	MSSA	AE	Non pertinent	positive	negative	negative	negative	negative	negative	negative	negative	negative	positive	negative	positive	positive	negative	negative	positive	positive	positive	agrIII (total); blaZ; erm(C); seh; lukF; lukS; lukS (ST22+ST45); lukD; lukE; sak; scn	CIP, STR, TET, TRI, CLI, ERY, PEN, TML, SYN	S (8)	R (2)	S (1)	S (4)	R (32)	S (64)	R (>16)	R (>32)	S (4)	R (>4)	R (>8)	S (0,5)	S (2)	S (0,5)	R (1)	S (0,016)	R (>4)	S (1)	R (2)
ZTA09/03624	2009	Swine	finishing	Spain	t127	1	1	MSSA	H	Non pertinent	positive	negative	negative	negative	negative	negative	negative	positive	negative	negative	positive	negative	negative	negative	negative	positive	positive	negative	agrIII (total); blaZ; blaI; blaR; erm(A); erm(R); vgaA; sdrM; seh; lukF; lukS; lukS (ST22+ST45); hlgA; lukD; lukE; lukX; lukY	CLI, ERY, FUS, PEN, SMX, SYN, TET, TML, TRI	S (16)	S (0.5)	S (1)	S (4)	S (16)	R (256)	R (>16)	R (>32)	S (4)	R (>4)	R (>8)	R (1)	S (2)	S (0,5)	R (>2)	S (0,016)	R (>4)	S (1)	R (4)
ZTA09/00644	2009	Swine	finishing	Spain	t127	1	1	MRSA	AW	V(5C2)	positive	negative	negative	positive	negative	negative	negative	positive	negative	positive	positive	negative	negative	negative	negative	positive	positive	positive	MRSA (mecA); agrIII (total); mecA; ccrC (85-2082); blaZ; blaI; blaR; erm(A); erm(R); vgaA (BM3327); tet(K); sdrM; seh; lukF; lukS; lukS (ST22+ST45); hlgA; lukD; lukE; lukX; lukY	CIP, CLI, ERY, FOX, FUS, PEN, STR, SYN, TML, TRI	S (16)	R (>8)	S (2)	S (8)	R (>32)	S (64)	R (>16)	R (>32)	R (>16)	R (>4)	R (>8)	R (1)	S (2)	S (0,5)	R (>2)	S (0,016)	R (>4)	S (1)	R (4)
VE07/02799	2007	Swine	finishing	Spain	t127	1	1	MRSA	AX	V(5C2)	positive	negative	negative	positive	negative	negative	negative	positive	negative	positive	positive	negative	negative	negative	negative	positive	positive	positive	MRSA (mecA); agrIII (total); mecA; ccrC (85-2082); blaZ; blaI; blaR; erm(A); erm(R); vgaA (BM3327); tet(K); sdrM; seh; lukF; lukS; lukS (ST22+ST45); hlgA; lukD; lukE; lukX; lukY	CIP, CLI, ERY, FOX, PEN, STR, SYN, TET, TML, TRI	S (16)	R (>8)	S (1)	S (4)	R (>32)	S (64)	R (>16)	R (>32)	R (16)	R (>4)	R (>8)	S (0,5)	S (2)	S (0,5)	R (>2)	S (0,016)	R (>4)	S (1)	R (4)
[truncated: 29 more columns]
